# Supplementary material for: Investigating the in vitro steatotic mixture effects of similarly and dissimilarly acting test compounds using an adverse outcome pathway-based approach
Source: Arch Toxicol. 2021 Nov 15;96(1):211–29. doi: 10.1007/s00204-021-03182-1 (PMC8748329; doi:10.1007/s00204-021-03182-1)
Supplement: Supplementary file 2 — Supplementary file2 (XLSX 539 kb) [file 204_2021_3182_MOESM2_ESM.xlsx]

## Sheet: Summary
		PHP+CTD	PHX+CTD	PHX+PHP	PHX+PHP+CTD
AOP genes	ACOX1	n.a	n.a	ok	n.a
	FASN	n.a	n.a	n.a	n.a
	MLXIPL	n.a	n.a	ok	n.a
	SCD	n.a	n.a	n.a	n.a
	SREBF1	n.a	n.a	n.a	n.a
Genes linked to xenobiotic metabolism, hepatotoxicity and NR activation	ADH1A	n.a	n.a	ok	n.a
	ATP8B1	n.a	n.a	ok	n.a
	CES2	ok	ok	ok	ok
	CYP1A2	n.a	n.a	n.a	n.a
	CYP2C19	n.a	n.a	ok	n.a
	CYP2C9	n.a	n.a	ok	n.a
	CYP2E1	n.a	n.a	n.a	n.a
	CYP3A4	n.a	n.a	ok	n.a
	CYP3A5	n.a	ok	ok	ok
	CYP3A7	n.a	ok	ok	n.a
	CYP7B1	ok	ok	ok	ok
	DNM1	n.a	n.a	ok	n.a
	FBXO32	n.a	ok	ok	ok
	G6PC	n.a	ok	ok	ok
	G6PD	ok	n.a	ok	ok
	GPD1	n.a	n.a	ok	n.a
	HMGCR	n.a	n.a	n.a	n.a
	JUN	n.a	n.a	ok	ok
	LPL	n.a	n.a	ok	n.a
	MTTP	n.a	n.a	ok	n.a
	NR0B2	n.a	n.a	ok	n.a
	POR	ok	ok	ok	ok
	SLCO4A1	ok	ok	ok	ok
	SULT1B1	ok	ok	ok	ok
	SULT1C2	ok	ok	ok	ok
	TFF3	ok	ok	ok	ok
	UGT2B7	ok	ok	ok	ok
		n.a = PROAST not applicable
